# Supplementary material for: Small Renal Masses: Developing a Robust Radiomic Signature
Source: Cancers (Basel). 2023 Sep 14;15(18):4565. doi: 10.3390/cancers15184565 (PMC10527518; doi:10.3390/cancers15184565)
Supplement: Supplementary file 1 [file cancers-15-04565-s001.zip]

Archive with 1 entries (1 files):
- cancers-2548766-supplementary.pdf
